# Supplementary material for: Fine-mapping of qTGW2, a quantitative trait locus for grain weight in rice (Oryza sativa L.)
Source: PeerJ. 2020 Mar 4;8:e8679. doi: 10.7717/peerj.8679 (PMC7060756; doi:10.7717/peerj.8679)
Supplement: Supplemental Information 1 [file peerj-08-8679-s003.xls]

## Sheet: W1 G&P
population: W1
genotype: 1=Teqing; 2=IRBB52; 3=heterozygote; 0=missing
plant number	Wn22892	Wn30334	RM12210	Tw31911	Tw32437	Tw35293	RM266	RM14302	RM14383	RM232	RM16252	RM335	RM3321	RM274	RM549	RM10	RM70	RM22755	RM23001	RM219	RM1896	RM434	RM107	RM6704	RM6100	RM1108	RM7300	RM167	RM287	Tv963	RM27610	RM3246	Pita	RM511	TGW	GL	GW	LWR
1	1	2	2	2	2	2	2	1	1	1	1	1	2	2	1	2	2	1	0	2	2	1	3	1	1	1	1	1	1	3	2	1	1	1	25.048	8.31	2.854	2.923
2	1	3	1	3	3	3	1	3	3	2	3	3	2	3	1	1	1	1	3	1	1	1	2	2	2	2	2	1	1	3	2	2	3	3	22.362	8.212	2.718	3.045
3	2	1	1	1	1	3	3	1	1	1	3	3	2	2	1	2	2	1	1	2	2	2	1	1	2	2	2	2	2	2	2	1	1	1	25.117	8.236	2.827	2.928
4	1	1	2	1	1	1	1	2	2	1	1	1	1	1	1	2	3	1	1	2	2	2	1	2	2	2	2	2	1	1	1	1	1	1	23.537	8.09	2.794	2.909
5	3	1	2	2	2	1	1	3	3	3	3	3	3	3	1	2	3	1	1	3	2	2	1	2	2	2	1	2	2	1	1	2	2	2	23.447	8.092	2.811	2.89
6	1	2	1	2	2	2	2	1	2	2	1	1	1	1	1	1	1	2	2	2	2	1	2	1	1	1	1	2	2	2	2	2	2	2	25.244	8.335	2.83	2.955
7	2	2	2	2	2	2	2	2	2	2	2	2	2	2	3	1	1	3	0	2	2	1	1	2	2	2	2	1	1	2	2	3	3	3	24.228	8.486	2.74	3.113
8	2	1	2	2	2	2	2	2	2	3	2	2	2	2	1	2	2	2	0	2	2	2	1	2	2	2	2	3	3	1	1	2	2	2	23.846	8.328	2.769	3.021
9	1	2	2	2	2	2	2	2	1	1	1	1	2	2	2	2	2	2	2	2	3	1	2	1	1	1	1	1	2	1	1	2	3	2	25.676	8.408	2.886	2.927
10	2	1	2	2	2	2	2	2	1	1	2	2	2	2	3	1	1	3	1	3	2	1	3	2	2	2	2	2	2	2	2	2	2	2	25.243	8.387	2.814	2.994
11	2	1	2	3	3	2	2	3	1	1	1	1	2	2	2	2	2	1	1	1	1	1	2	1	1	1	1	3	2	2	2	2	2	2	26.709	8.489	2.91	2.929
12	2	3	2	2	2	2	2	1	2	2	3	3	2	2	1	2	3	2	2	3	3	1	1	1	1	1	1	2	2	1	1	1	1	2	23.553	8.255	2.761	3.002
13	2	1	3	1	1	2	2	2	2	3	2	2	1	1	1	2	2	3	0	2	2	2	1	1	1	1	1	3	2	2	2	1	1	1	24.622	8.244	2.787	2.969
14	2	1	3	1	1	1	1	1	1	2	0	1	2	2	1	2	2	2	2	1	1	1	2	1	1	1	1	1	2	2	1	1	1	1	22.888	8.17	2.747	2.987
15	2	2	1	2	2	2	2	2	1	2	1	1	3	2	3	1	1	2	0	1	1	1	2	2	3	3	3	1	1	2	1	1	1	1	23.425	8.362	2.752	3.049
16	1	2	1	3	3	2	2	1	1	3	1	1	2	2	2	2	2	2	2	2	2	2	1	2	2	2	2	1	1	1	1	1	1	1	25.65	8.344	2.84	2.95
17	1	1	2	1	1	1	3	1	1	2	2	2	1	1	3	1	1	2	2	3	3	2	1	1	1	1	1	3	2	3	1	1	1	1	23.995	8.184	2.781	2.956
18	2	2	2	1	1	1	1	2	2	2	1	1	2	2	1	2	2	3	3	1	1	1	3	1	2	2	2	2	1	1	2	2	2	2	23.753	8.389	2.819	2.99
19	2	1	1	2	2	1	1	2	1	1	1	1	2	2	1	2	2	1	1	1	2	1	3	2	2	2	2	3	2	1	3	2	2	2	24.265	8.096	2.889	2.812
20	1	1	2	1	3	3	2	1	3	2	0	3	1	1	1	2	2	2	1	2	2	2	1	1	1	1	1	1	1	1	3	1	1	1	25.162	8.385	2.826	2.98
21	1	2	1	2	2	2	2	2	1	1	1	1	1	1	1	3	3	2	2	2	2	1	2	1	1	1	1	1	2	2	2	2	2	2	24.57	8.222	2.793	2.956
22	2	1	1	2	2	2	2	2	2	2	2	2	2	2	1	2	2	1	1	1	1	2	1	2	2	2	2	1	1	1	1	1	1	1	23.788	8.19	2.773	2.965
23	1	2	1	1	1	1	1	3	3	1	1	1	1	1	2	3	3	1	1	2	1	1	2	1	1	1	1	1	1	2	1	1	1	1	24.851	8.199	2.838	2.902
24	2	2	3	2	2	1	1	2	2	2	1	1	1	1	2	1	1	3	3	3	3	3	1	1	1	1	1	2	1	1	2	2	2	2	24.204	8.018	2.844	2.831
25	2	1	1	3	3	1	1	3	2	2	3	3	3	3	2	1	1	1	0	2	2	2	2	2	2	2	2	2	2	1	2	2	2	2	23.316	8.1	2.761	2.946
26	1	1	1	3	3	1	1	1	1	2	1	1	1	1	2	2	2	3	0	1	1	1	2	1	1	1	1	2	2	2	2	2	2	2	25.506	8.09	2.883	2.816
27	1	1	1	3	3	1	1	1	1	2	1	1	1	1	2	2	2	3	0	1	1	1	2	1	1	1	1	2	2	2	2	2	2	2	24.858	8.047	2.838	2.847
28	1	2	2	2	2	2	2	2	2	3	1	1	1	1	1	2	2	1	1	2	2	2	1	1	1	1	1	1	3	2	2	2	2	2	25.22	8.195	2.816	2.922
29	1	2	1	3	2	1	1	3	2	2	2	2	3	1	2	1	1	1	1	1	1	2	1	2	2	2	2	3	2	3	1	1	1	1	24.678	8.575	2.73	3.154
30	1	1	3	3	3	3	3	3	3	3	2	2	3	3	3	1	1	1	1	1	1	1	1	1	1	1	3	1	1	1	1	1	1	1	23.094	8.222	2.76	2.99
31	3	1	1	2	2	2	2	1	1	2	2	1	3	3	3	3	3	2	2	2	2	2	2	2	2	2	2	2	2	3	2	1	1	1	25.907	8.414	2.878	2.935
32	1	3	2	3	3	1	3	2	3	0	3	3	1	1	1	2	2	2	2	3	3	2	1	3	1	1	3	1	1	2	2	2	2	2	24.36	8.305	2.767	3.012
33	3	1	1	2	2	2	2	2	2	1	3	3	3	3	1	2	2	1	1	1	1	1	2	3	2	2	2	2	1	1	1	1	1	1	24.673	8.306	2.865	2.91
34	2	1	1	1	1	1	1	3	2	3	2	2	1	1	1	2	2	2	2	2	2	2	1	1	1	1	1	2	2	1	1	1	1	1	22.645	7.971	2.743	2.918
35	1	2	3	3	3	1	1	1	1	1	2	2	1	1	1	2	2	3	3	2	2	2	1	2	2	2	2	2	2	2	2	1	1	1	23.806	8.12	2.743	2.975
36	2	2	1	2	2	3	3	1	1	3	1	1	1	1	2	1	1	1	1	1	1	1	1	1	1	1	1	1	3	1	2	2	2	2	24.279	8.115	2.851	2.857
37	2	1	2	1	1	1	1	1	1	1	1	1	2	2	1	2	2	2	2	1	1	1	1	2	2	2	2	1	1	1	1	3	3	3	24.312	8.275	2.784	2.988
38	3	3	0	3	3	2	2	2	2	1	1	1	1	1	2	1	1	2	2	3	2	2	1	2	2	2	2	3	1	1	1	2	3	2	24.744	8.256	2.833	2.925
39	2	1	3	1	1	1	1	2	2	1	2	2	2	2	1	1	1	1	0	1	1	1	2	1	1	1	1	2	2	1	1	1	1	1	22.729	8.251	2.788	2.97
40	2	3	2	3	2	2	2	2	2	1	1	1	3	3	1	2	1	2	1	1	1	2	2	2	3	2	2	2	2	1	2	2	2	2	23.744	8.256	2.824	2.937
41	2	3	1	3	3	3	3	2	3	3	3	3	3	3	2	1	3	1	1	1	1	2	1	2	2	2	2	1	1	2	2	1	1	1	25.215	8.387	2.814	2.992
42	1	1	3	2	2	1	1	2	2	1	1	1	2	2	2	1	1	1	1	2	1	2	2	1	1	1	1	1	2	2	2	2	3	2	25.215	8.313	2.866	2.911
43	3	3	3	1	3	2	2	2	3	2	1	1	1	1	2	2	2	2	2	2	2	2	1	2	3	2	2	1	2	2	2	2	3	2	.	.	.	.
44	2	1	2	2	2	3	3	1	1	1	2	3	2	2	3	3	3	2	2	3	3	2	2	1	1	1	1	1	1	2	2	2	2	2	24.215	8.3	2.794	2.98
45	1	1	2	2	2	3	1	1	1	1	2	2	2	2	3	1	2	1	1	2	1	1	2	1	1	1	1	3	1	1	1	1	1	1	24.921	8.321	2.863	2.921
46	1	2	1	1	1	2	2	2	2	1	2	2	1	1	1	3	3	2	2	2	1	1	2	2	2	2	2	2	2	2	3	1	1	1	24.607	8.245	2.77	2.993
47	3	3	2	1	1	1	3	1	1	3	3	3	2	2	3	1	1	1	1	2	2	2	3	1	1	1	1	1	2	1	3	3	3	1	24.26	8.276	2.852	2.912
48	2	1	2	2	2	2	3	2	2	1	1	1	2	2	1	2	3	1	1	2	2	2	1	1	3	1	1	1	1	3	1	1	3	1	24.372	8.206	2.806	2.934
49	1	1	3	2	2	2	2	2	2	1	2	2	1	1	2	2	2	2	2	2	1	1	2	2	3	2	2	1	1	2	2	2	2	2	25.159	8.417	2.774	3.051
50	2	1	2	1	1	1	1	1	1	1	3	3	2	2	1	3	3	2	2	2	2	2	3	3	3	1	1	2	1	2	2	2	2	2	24.403	8.328	2.769	3.02
51	1	1	1	2	2	2	2	1	1	1	1	1	1	1	3	2	2	1	1	1	1	1	2	1	1	1	1	1	1	2	2	1	1	1	25.229	8.195	2.849	2.89
52	1	3	1	1	1	1	1	2	2	2	1	1	2	2	1	1	1	1	1	2	2	1	2	2	2	2	2	1	1	2	2	2	2	2	24.356	8.32	2.811	2.971
53	2	3	1	1	1	2	2	2	2	3	2	2	1	1	2	1	1	1	0	1	1	1	2	1	1	1	1	1	2	2	2	2	2	2	24.53	8.229	2.832	2.918
54	1	0	2	2	2	1	1	2	2	1	1	1	1	1	1	1	1	1	1	2	2	2	1	1	1	1	1	2	1	2	2	3	3	3	22.832	7.98	2.734	2.934
55	2	1	3	1	1	1	1	1	1	1	1	1	2	3	3	3	3	1	1	1	1	1	2	2	2	2	2	2	2	1	1	1	1	1	23.051	8.066	2.851	2.838
56	1	3	2	3	3	1	1	2	2	3	3	3	1	1	1	1	1	2	2	3	2	2	3	2	2	2	2	2	1	2	2	2	2	2	24.583	8.381	2.81	2.995
57	2	2	2	2	2	3	3	2	2	3	2	2	2	2	3	2	2	1	1	2	2	2	1	3	3	3	2	1	1	2	1	1	1	1	24.97	8.409	2.802	3.013
58	2	0	1	0	0	3	1	2	2	1	2	2	2	2	1	2	0	1	0	2	2	2	2	1	1	1	2	2	2	1	2	3	3	3	24.344	8.327	2.771	3.02
59	2	1	1	2	2	2	2	2	3	1	2	2	1	1	1	2	2	3	0	2	2	1	2	1	1	1	1	1	1	1	1	1	1	1	24.514	8.182	2.827	2.907
60	3	1	2	1	1	1	1	1	1	1	1	1	1	1	2	2	2	1	1	2	2	1	2	2	2	2	2	1	1	1	1	1	3	2	24.731	8.12	2.896	2.816
61	2	2	2	2	2	2	2	3	3	2	2	2	2	2	1	1	1	2	2	1	1	1	1	2	2	2	2	2	1	3	1	2	2	2	22.508	8.251	2.692	3.084
62	1	3	3	2	2	2	2	1	1	2	2	2	2	2	2	1	1	2	2	2	2	2	3	1	1	1	1	2	2	1	1	1	1	1	23.579	8.128	2.807	2.909
63	2	1	2	1	3	1	1	1	1	1	2	2	1	1	2	1	1	1	1	3	2	2	1	3	3	3	3	1	2	3	2	2	2	2	23.097	8.161	2.763	2.964
64	1	3	2	2	2	1	1	2	2	1	1	1	1	1	1	1	1	2	0	2	3	2	2	2	2	2	2	1	1	1	2	3	3	3	23.413	8.185	2.788	2.947
65	2	3	2	2	2	2	2	2	3	2	1	1	2	2	1	2	2	2	2	2	2	3	2	1	1	1	1	1	1	1	2	2	2	2	25.832	8.409	2.892	2.918
66	1	1	1	2	2	1	1	1	1	2	2	2	2	2	1	3	3	1	1	2	2	2	1	1	1	1	1	2	3	1	1	2	2	2	23.094	7.986	2.812	2.852
67	2	1	2	2	2	2	2	2	2	2	2	1	1	1	3	1	1	1	2	2	2	2	1	3	3	3	3	1	1	2	2	2	2	2	22.686	8.218	2.669	3.091
68	2	1	1	1	3	2	2	3	1	2	2	2	2	2	2	2	2	2	2	1	1	2	1	3	3	3	3	1	1	2	2	1	1	2	24.837	8.405	2.781	3.034
69	1	2	1	2	3	1	1	1	1	1	1	1	2	2	1	2	2	2	2	1	1	1	2	3	3	3	2	3	2	3	2	2	2	2	23.88	8.196	2.79	2.954
70	2	0	1	2	2	2	2	1	1	1	2	2	2	2	1	3	3	2	2	2	2	2	1	2	3	3	3	1	1	2	2	2	2	2	24.179	8.262	2.771	3
71	3	1	2	2	2	2	2	1	1	1	2	2	3	3	1	3	3	2	2	3	2	2	1	1	1	1	2	1	1	2	2	2	2	2	25.224	8.291	2.803	2.968
72	1	2	1	1	1	2	2	1	1	2	2	2	2	2	2	1	1	1	1	1	1	2	2	1	1	1	1	1	2	2	2	2	2	2	23.712	8.232	2.806	2.944
73	1	1	1	1	2	2	2	2	2	3	2	2	2	2	2	2	2	2	1	1	1	1	1	1	1	1	1	1	2	1	2	1	1	1	25.881	8.401	2.841	2.968
74	1	1	1	1	1	1	1	2	2	2	1	1	1	1	1	1	1	2	2	1	3	1	2	1	1	1	1	1	3	1	1	1	1	1	21.492	7.922	2.705	2.944
75	1	2	1	2	2	2	2	3	3	1	2	2	1	1	2	1	1	1	1	1	1	1	1	1	1	1	1	2	1	2	1	2	3	2	24.383	8.177	2.793	2.94
76	1	2	1	2	2	3	3	1	1	3	2	2	2	3	3	2	2	2	2	2	2	1	2	3	1	1	1	2	2	3	1	1	1	1	23.972	8.257	2.809	2.952
77	1	2	2	2	2	2	2	1	1	3	2	2	2	2	3	1	1	2	2	1	1	1	1	2	1	1	1	1	1	1	2	2	2	2	24.123	8.327	2.818	2.966
78	1	1	2	2	2	2	2	2	2	2	2	2	1	1	3	3	3	3	0	1	1	1	2	2	3	2	1	1	2	3	2	2	3	2	23.298	8.185	2.758	2.983
79	2	1	1	3	2	2	2	2	2	2	1	1	2	2	1	1	1	1	1	1	1	1	2	1	3	3	3	1	1	1	1	2	2	2	23.13	8.208	2.794	2.951
80	1	1	1	2	2	2	2	1	1	2	2	2	1	1	2	1	1	1	1	2	2	2	1	2	2	2	1	2	2	2	1	2	2	2	24.108	8.088	2.77	2.932
81	3	1	1	1	2	2	2	1	2	1	2	1	2	2	3	2	2	1	1	2	2	2	1	2	2	2	2	2	2	1	1	2	2	2	26.088	8.396	2.895	2.912
82	2	2	2	2	2	2	2	2	2	3	1	1	2	2	1	2	2	3	0	2	2	2	2	1	1	1	1	1	1	2	2	2	2	2	24.736	8.282	2.839	2.927
83	1	3	2	2	2	2	2	2	2	2	2	2	1	1	1	2	2	1	1	2	2	2	1	2	2	2	2	1	1	2	2	3	3	3	25.049	8.352	2.807	2.987
84	1	3	2	2	2	3	3	2	3	2	2	2	2	2	2	1	1	2	2	2	2	1	2	3	2	2	2	2	1	1	2	2	2	2	24.889	8.344	2.853	2.935
85	2	1	3	1	1	2	2	1	1	1	1	1	2	2	2	1	1	2	2	1	1	2	1	2	2	2	2	1	1	1	2	2	2	2	24.71	8.337	2.844	2.941
86	1	3	3	2	2	2	2	1	1	1	2	2	2	2	1	3	3	2	2	3	3	2	3	2	2	2	2	1	1	2	2	2	3	2	25.953	8.525	2.846	3.007
87	2	1	2	2	2	2	2	1	1	1	1	1	3	3	1	2	2	3	2	2	2	1	2	2	2	2	2	3	2	2	2	3	3	3	25.765	8.315	2.851	2.927
88	2	1	2	2	2	2	2	2	2	2	1	1	1	1	1	1	1	2	2	1	1	1	1	3	3	3	2	1	1	2	2	1	1	1	24.311	8.436	2.756	3.074
89	2	1	2	2	3	1	1	2	2	2	2	2	1	1	3	3	3	1	1	1	1	1	2	1	1	1	1	1	1	2	2	2	2	2	22.89	8.144	2.734	2.99
90	3	1	2	3	2	2	2	1	1	2	2	2	3	3	2	2	2	3	2	1	1	1	1	2	3	3	3	2	3	3	2	2	2	2	24.595	8.227	2.828	2.922
91	2	2	2	1	1	1	1	2	1	2	2	2	1	1	1	2	2	2	2	1	3	1	3	2	2	2	1	2	2	2	2	3	3	3	23.13	8.119	2.738	2.98
92	2	1	3	1	3	1	1	3	3	2	3	3	3	3	2	1	1	2	2	2	2	2	1	2	2	2	2	2	2	2	2	2	2	2	23.651	8.204	2.735	3.01
93	1	3	2	2	2	2	2	2	2	2	1	1	1	1	2	2	2	1	1	1	1	1	2	1	1	1	3	1	1	3	2	2	2	2	24.294	8.257	2.803	2.961
94	2	1	2	3	3	2	2	2	2	3	2	2	2	2	2	1	1	2	2	1	3	3	1	1	1	1	1	2	2	2	2	2	2	2	25.123	8.557	2.796	3.071
95	2	1	3	2	2	3	3	3	3	3	1	3	1	1	2	1	1	2	2	1	2	2	2	1	1	1	1	1	1	2	2	2	2	2	24.238	8.305	2.789	2.988
96	2	1	1	3	3	3	3	2	2	2	2	2	2	2	1	1	1	2	2	3	1	2	1	1	3	3	3	1	1	1	2	2	2	2	22.704	8.241	2.707	3.057
97	2	1	1	2	2	2	2	2	2	1	2	2	3	3	1	3	3	1	1	2	2	3	2	2	2	2	2	2	2	2	2	1	1	1	24.318	8.355	2.795	3
98	1	2	1	1	1	1	3	2	2	2	2	2	2	2	1	2	2	3	2	1	1	2	1	1	1	1	1	1	1	1	1	1	1	1	24.225	8.313	2.815	2.963
99	2	1	1	1	1	2	2	3	3	2	2	2	1	3	1	3	3	2	2	1	2	2	3	3	3	3	3	1	3	2	1	2	3	2	24.017	8.207	2.749	2.999
100	1	2	1	2	2	1	1	1	1	1	1	1	2	2	2	2	2	1	2	1	2	2	1	1	1	1	1	1	2	2	2	2	2	2	23.997	7.966	2.813	2.841
101	3	2	1	2	2	1	1	1	1	1	2	2	1	1	3	1	3	1	1	1	1	1	2	1	1	1	1	1	2	1	3	2	3	2	22.574	7.972	2.803	2.855
102	1	2	2	1	1	3	3	1	2	2	1	1	1	1	3	1	1	2	2	1	1	1	1	2	1	1	1	1	3	2	2	2	2	2	22.21	8.077	2.718	2.985
103	2	2	1	1	1	1	1	1	1	1	2	2	1	1	1	1	1	1	0	1	1	1	1	1	1	1	1	1	1	2	2	2	2	2	23.152	8.01	2.766	2.906
104	1	1	2	2	1	2	2	1	1	2	1	1	1	1	1	3	1	2	2	1	1	2	1	2	2	2	2	2	1	2	2	3	3	3	23.249	8.252	2.701	3.07
105	3	2	2	2	2	2	2	3	3	2	2	2	1	1	3	2	2	1	1	2	2	2	2	2	2	2	3	1	1	1	1	1	1	1	24.464	8.234	2.83	2.925
106	1	1	2	1	1	1	1	2	2	2	1	1	2	2	1	2	2	2	2	1	1	1	2	2	2	2	2	3	2	2	2	3	3	3	23.442	8.353	2.752	3.05
107	2	2	2	1	1	1	1	2	2	1	2	2	1	1	2	1	1	2	0	1	1	1	2	1	1	1	1	2	2	2	2	2	2	2	23.969	8.192	2.786	2.952
108	1	1	1	1	1	1	1	2	2	2	2	2	2	2	1	3	3	1	1	1	3	1	2	2	1	1	1	2	2	2	2	2	2	2	23.308	8.181	2.778	2.958
109	2	2	2	1	1	0	1	1	1	1	2	2	2	2	1	3	3	2	0	2	2	3	2	2	1	2	2	2	2	2	2	2	2	2	23.553	8.311	2.771	3.011
110	1	2	2	1	1	1	3	1	1	2	2	2	2	2	1	2	2	1	1	1	1	3	1	1	3	1	1	2	2	2	2	2	2	2	24.936	8.414	2.804	3.012
111	3	2	2	2	2	2	2	1	3	3	1	1	1	1	2	2	2	1	1	2	1	1	2	2	2	2	2	1	1	1	2	2	2	2	24.578	8.234	2.862	2.887
112	1	2	3	1	1	1	3	1	1	1	2	2	1	1	1	2	2	2	2	1	1	1	2	2	3	2	2	2	3	2	2	2	3	2	24.333	8.214	2.808	2.938
113	1	2	1	2	2	3	3	1	1	1	2	2	3	3	2	1	1	2	2	2	2	2	1	1	1	1	1	1	1	1	1	1	1	1	23.447	8.135	2.778	2.939
114	1	2	2	2	2	2	2	1	1	3	3	3	2	2	1	2	2	2	2	2	1	1	2	2	2	2	2	2	2	2	2	1	1	1	25.656	8.54	2.829	3.038
115	2	1	2	1	1	3	3	1	3	1	3	3	2	2	3	2	2	2	2	2	2	1	1	2	2	2	2	1	1	2	1	1	1	1	25.083	8.452	2.756	3.079
116	3	2	2	1	1	1	1	2	1	1	1	1	2	2	1	2	2	1	1	2	2	2	1	1	1	1	1	2	2	2	2	2	2	2	25.106	8.261	2.825	2.939
117	1	2	1	2	2	2	2	1	1	1	1	1	1	2	3	2	2	2	2	1	1	3	3	2	2	2	2	3	2	2	2	2	2	2	26.161	8.334	2.873	2.913
118	2	1	2	2	2	2	2	1	3	1	0	2	1	1	2	2	2	2	2	1	1	1	1	3	3	3	2	2	2	1	1	1	1	1	23.933	8.248	2.777	2.985
119	2	1	1	1	2	2	2	2	2	2	2	2	1	1	1	2	2	1	1	2	2	2	1	1	1	1	1	2	1	1	1	3	3	3	24.248	8.084	2.786	2.917
120	1	3	1	2	2	3	3	3	1	1	2	2	2	2	2	2	2	2	2	1	1	2	1	2	1	1	1	1	1	1	2	2	2	2	25.112	8.275	2.852	2.909
121	2	2	2	1	1	2	2	2	2	3	1	1	1	1	2	2	2	3	2	2	2	2	3	1	1	1	2	2	2	1	1	1	1	1	25.934	8.433	2.899	2.923
122	1	2	2	1	1	1	1	1	1	1	1	1	1	1	1	1	1	1	1	2	2	2	1	2	2	2	3	2	2	3	2	2	2	2	23.095	7.991	2.781	2.882
123	1	3	2	2	2	3	3	3	3	1	1	1	2	2	1	2	2	2	2	2	2	3	1	1	1	1	1	2	1	2	2	2	2	2	25.535	8.367	2.816	2.983
124	3	3	1	3	3	2	2	2	2	3	2	2	1	1	1	1	1	2	2	2	2	2	2	1	3	2	2	1	1	1	1	1	1	1	23.087	8.183	2.763	2.976
125	1	2	1	2	2	2	2	1	1	1	1	1	1	1	2	2	2	1	1	1	1	1	1	2	2	2	2	1	3	2	1	1	1	1	24.493	8.144	2.813	2.907
126	1	2	2	1	1	1	1	2	2	2	2	2	1	1	1	2	2	1	1	2	2	2	1	1	1	1	1	2	1	2	1	1	1	1	24.48	8.25	2.778	2.983
127	1	2	1	3	1	1	1	3	3	3	3	3	2	2	3	2	2	1	1	3	3	1	3	2	2	2	2	1	1	3	2	2	2	2	24.572	8.299	2.819	2.956
128	1	2	2	2	2	2	2	1	1	1	2	2	1	1	2	2	2	2	2	2	2	3	3	1	1	1	1	2	2	2	2	1	1	1	25.19	8.293	2.804	2.971
129	1	1	1	2	2	3	3	2	2	1	0	1	2	2	1	2	2	3	2	2	2	2	1	2	1	1	1	1	1	1	1	1	1	1	24.938	8.26	2.824	2.935
130	1	2	3	2	2	2	2	2	2	2	1	1	1	1	1	1	1	2	2	2	2	1	2	1	2	2	2	1	2	2	2	2	2	2	23.165	8.173	2.773	2.958
131	2	2	1	2	3	3	3	2	1	1	1	1	2	2	2	2	2	1	1	2	2	1	2	1	1	1	1	2	3	1	1	1	1	1	26.046	8.284	2.903	2.869
132	1	3	1	2	2	3	3	1	1	1	1	1	2	2	2	2	2	3	3	2	2	2	2	1	1	1	1	1	2	2	2	2	2	2	26.101	8.369	2.868	2.929
133	2	2	2	2	2	3	2	2	1	2	1	1	1	1	1	1	1	2	2	2	2	1	2	1	1	1	1	2	2	1	2	3	3	3	25.337	8.336	2.903	2.883
134	1	1	2	2	1	1	1	1	1	1	1	3	2	2	1	2	2	2	2	2	2	1	1	2	2	2	2	2	3	1	1	1	1	1	24.853	8.305	2.815	2.965
135	2	1	2	3	3	3	3	1	1	1	1	3	1	1	2	2	2	1	1	1	2	2	2	1	1	1	1	2	2	1	1	1	1	1	24.586	8.188	2.839	2.902
136	3	3	1	2	2	2	2	1	1	3	1	1	1	1	2	2	2	1	1	1	1	1	1	2	2	2	3	3	2	2	1	1	1	1	25.345	8.175	2.811	2.925
137	1	2	2	1	3	3	2	2	2	2	1	1	3	3	2	1	1	1	1	1	1	1	2	2	2	2	2	2	3	2	1	1	1	1	25.557	8.457	2.884	2.943
138	1	2	1	3	3	2	2	1	1	1	1	1	2	2	2	1	1	1	1	3	3	3	3	2	2	2	2	2	2	1	1	1	1	1	24.594	8.241	2.87	2.881
139	1	1	3	2	2	2	2	1	1	1	1	1	1	1	1	2	2	2	2	2	2	2	1	1	1	1	1	2	2	1	2	2	2	2	26.234	8.203	2.914	2.826
140	1	1	2	1	1	1	1	2	1	1	2	2	1	1	3	1	1	1	2	2	2	2	2	2	3	1	1	1	2	3	2	1	1	1	23.377	8.121	2.813	2.898
141	2	1	3	1	1	1	1	2	2	3	3	3	2	2	1	1	1	1	1	3	3	2	2	2	2	2	2	2	2	2	2	2	2	2	23.533	8.288	2.795	2.978
142	1	2	2	1	1	1	1	1	3	1	2	2	1	1	2	1	1	2	2	1	1	1	1	1	1	1	1	3	2	2	2	2	2	2	24.17	8.177	2.797	2.935
143	3	3	3	2	2	2	2	1	1	1	1	1	1	2	2	1	1	2	2	2	2	2	3	2	2	2	2	2	3	1	2	2	2	2	26.207	8.312	2.894	2.884
144	1	2	1	2	2	2	2	1	1	1	2	2	1	1	2	1	1	2	2	3	3	1	2	1	1	1	1	2	2	2	2	2	2	2	25.67	8.303	2.871	2.901
145	2	1	2	2	2	2	2	2	2	2	2	2	1	1	2	2	2	2	2	1	1	1	1	1	1	1	1	1	1	2	2	2	2	2	25.066	8.343	2.755	3.039
146	3	2	3	1	1	2	2	1	1	1	2	2	3	3	2	1	1	1	1	1	1	1	2	2	2	2	2	2	3	2	2	2	2	2	23.849	8.153	2.83	2.892
147	1	3	3	3	3	1	1	2	2	1	2	2	2	3	1	1	1	2	2	2	2	2	1	2	2	2	3	1	1	2	1	1	1	1	23.333	8.306	2.701	3.088
148	1	1	1	1	1	1	1	2	2	2	1	1	3	3	3	1	1	2	2	1	1	1	2	1	1	1	1	2	2	1	1	2	2	2	22.682	8.078	2.792	2.906
149	1	2	1	1	1	1	1	1	3	1	3	2	1	1	2	3	3	2	2	1	1	1	2	3	3	3	3	3	1	1	1	1	1	1	24.118	8.22	2.771	2.98
150	2	3	2	1	1	1	1	1	1	1	1	1	2	2	2	2	2	2	2	1	1	3	3	1	1	1	1	3	3	1	1	1	1	1	25.422	8.349	2.891	2.9
151	1	1	2	1	1	2	2	1	1	2	1	1	1	1	2	1	1	2	2	1	1	2	3	2	2	2	2	1	2	1	1	2	2	2	25.512	8.366	2.894	2.9
152	1	1	2	1	1	1	1	1	1	2	1	1	1	1	1	2	2	1	1	1	1	1	2	2	2	2	2	2	2	1	1	1	1	1	23.867	8.106	2.829	2.879
153	2	1	1	3	1	2	2	2	2	2	2	2	1	1	1	2	2	1	1	2	2	3	1	1	2	2	2	1	1	1	2	3	1	3	24.969	8.248	2.82	2.937
154	3	1	2	2	2	1	1	2	2	2	1	1	3	3	2	2	2	1	1	1	1	2	1	1	1	1	1	1	1	2	2	1	1	1	24.577	8.217	2.77	2.979
155	2	1	2	1	1	3	3	1	1	2	2	2	1	1	2	2	2	1	1	3	2	3	3	1	1	1	1	2	2	2	2	2	2	2	24.995	8.115	2.838	2.872
156	2	1	1	2	2	3	1	1	1	1	2	2	1	1	2	1	1	2	2	2	2	1	2	1	1	1	1	2	2	1	1	1	1	1	23.037	7.931	2.787	2.857
157	2	1	1	1	1	1	1	3	3	2	3	3	1	1	1	2	2	2	2	1	3	2	1	1	1	1	1	2	2	2	2	2	2	2	25.431	8.255	2.791	2.97
158	1	1	1	1	1	1	1	2	2	2	3	3	1	1	2	2	2	3	1	1	1	3	1	2	2	2	2	1	2	2	2	2	2	2	23.743	8.135	2.738	2.984
159	1	2	1	1	1	1	1	2	2	2	2	2	1	1	2	2	1	2	2	1	1	3	2	1	1	1	1	3	2	2	2	2	2	2	24.012	8.21	2.759	2.987
160	3	3	2	3	3	3	3	2	1	1	0	2	1	1	1	1	1	1	1	1	1	1	2	1	1	1	1	1	2	1	1	1	1	1	24.325	8.243	2.836	2.917
161	1	1	2	1	1	1	1	3	1	1	2	2	3	2	2	1	1	2	2	1	1	2	1	1	1	1	1	3	2	2	2	2	2	2	23.563	8.18	2.723	3.016
162	1	1	1	1	1	1	1	1	1	1	2	2	3	3	2	1	1	3	2	1	1	1	1	2	2	2	2	1	1	1	1	1	1	1	22.7	8.07	2.746	2.949
163	2	1	1	1	1	3	3	3	3	2	2	2	1	1	1	1	1	3	2	2	2	2	2	1	1	1	1	3	2	3	3	2	3	3	24.015	8.184	2.817	2.917
164	1	2	2	1	1	1	1	2	1	1	2	2	2	2	1	2	2	2	2	1	1	2	2	1	1	1	1	3	3	1	1	1	1	1	23.021	8.184	2.772	2.965
165	1	2	2	2	2	2	2	2	3	2	2	2	1	1	2	1	1	3	2	2	1	1	2	1	1	1	1	3	2	2	2	2	3	2	24.777	8.381	2.789	3.018
166	3	2	2	2	2	2	2	3	3	2	2	2	1	1	3	2	2	3	2	1	1	1	2	1	1	1	1	1	1	3	2	2	2	2	23.955	8.228	2.763	2.987
167	1	3	1	2	2	2	2	3	3	2	0	1	2	2	1	1	1	1	1	1	1	1	2	2	2	2	2	2	2	2	1	1	1	1	24.038	8.428	2.789	3.037
168	2	2	1	2	2	1	1	1	1	1	2	2	2	2	2	2	2	1	1	1	1	2	1	1	1	1	1	2	2	2	2	2	2	2	25.15	8.192	2.839	2.9
169	2	2	2	1	1	1	1	1	1	3	2	2	2	2	2	3	3	1	1	2	2	2	1	1	2	2	2	2	2	2	1	2	2	1	23.935	8.22	2.775	2.974
170	2	1	3	2	2	3	3	1	1	1	1	1	3	3	1	2	2	1	1	1	1	1	2	3	3	3	3	3	1	3	2	1	1	3	24.19	8.116	2.807	2.904
171	1	1	3	2	2	2	2	1	1	3	1	1	2	2	2	1	1	2	2	2	2	1	2	1	1	1	1	2	2	1	3	1	3	3	25.865	8.515	2.937	2.914
172	2	3	2	2	2	3	2	2	2	1	2	2	2	2	2	2	2	2	2	1	2	2	1	2	2	2	3	1	1	2	1	1	1	1	25.488	8.513	2.792	3.058
173	1	3	2	2	2	2	2	2	3	2	2	3	1	1	3	3	3	3	2	2	2	2	1	1	1	1	1	1	1	1	3	3	3	3	24.23	8.378	2.797	3.007
174	2	1	2	2	2	2	2	2	1	1	1	1	1	1	1	2	2	1	1	1	1	1	2	1	1	1	1	3	1	1	2	3	3	3	25.13	8.247	2.882	2.872
175	1	3	1	2	2	3	3	3	3	3	1	1	2	2	1	3	3	1	1	1	1	1	1	1	1	1	1	2	2	2	2	1	1	1	25.222	8.351	2.835	2.96
176	2	1	2	3	3	2	2	3	1	3	3	3	2	2	1	2	2	2	2	1	1	2	1	2	2	2	2	2	2	1	1	1	1	1	24.613	8.362	2.8	2.998
177	2	3	2	1	1	1	3	1	1	3	2	3	1	1	1	2	2	1	1	1	1	2	1	1	1	1	1	1	2	1	1	1	1	1	23.553	8.133	2.795	2.92
178	1	2	2	1	1	3	3	1	1	2	2	2	2	2	2	1	1	1	1	3	1	1	2	1	1	1	1	2	2	2	1	1	1	1	24.958	8.447	2.851	2.975
179	2	2	1	2	2	3	1	1	1	1	1	1	2	2	1	2	2	2	2	1	2	2	1	2	2	2	2	1	2	2	2	2	2	2	24.869	8.2	2.792	2.95
180	1	2	2	2	2	1	1	1	1	1	2	2	1	1	2	2	2	1	1	1	1	1	2	3	2	2	2	3	3	1	2	2	3	2	24.892	8.221	2.831	2.916
181	3	2	1	3	1	1	1	1	1	1	1	1	2	2	2	1	1	2	2	1	1	1	1	1	1	1	1	3	2	2	2	2	2	2	24.681	8.171	2.825	2.901
182	1	1	1	1	1	1	1	2	2	1	1	1	2	2	2	1	1	2	2	1	1	1	1	2	2	2	2	2	2	1	1	1	1	1	.	.	.	.
183	1	2	1	1	1	2	2	2	2	1	1	1	2	2	1	3	3	3	2	1	2	2	3	3	3	3	3	1	1	1	1	1	1	1	24.889	8.306	2.825	2.951
184	1	2	1	1	1	2	2	2	2	2	2	2	2	2	1	1	1	1	1	1	2	3	1	1	1	1	1	2	2	2	2	2	2	2	26.226	8.518	2.838	3.016
185	2	1	1	1	1	2	1	2	2	1	2	2	2	2	2	3	2	1	1	1	1	1	3	2	2	2	2	1	1	3	2	2	2	2	25.218	8.365	2.804	2.994
186	1	2	2	1	1	1	1	1	1	3	2	1	1	1	1	1	1	1	1	1	1	1	2	1	1	1	1	3	2	2	3	2	2	2	24.864	8.272	2.868	2.897
187	2	2	1	2	2	1	3	1	3	2	1	1	1	1	1	1	1	2	2	2	2	3	2	1	1	1	1	2	2	3	1	1	1	1	24.995	8.212	2.867	2.875
188	2	1	1	2	2	3	1	1	1	1	1	1	3	3	2	1	1	1	1	3	2	2	2	2	2	2	2	1	1	2	2	3	3	2	23.972	8.231	2.79	2.959
189	2	3	2	1	1	1	1	2	2	1	2	2	1	1	2	1	1	2	2	1	1	2	2	2	2	2	2	2	1	2	2	2	2	2	24.625	8.35	2.788	3.008
190	2	2	2	1	1	3	3	2	2	2	3	3	1	1	1	1	1	1	1	2	2	2	1	1	1	1	1	1	1	2	2	1	1	1	24.125	8.263	2.79	2.973
191	1	2	1	3	3	3	3	1	1	1	2	2	2	2	1	2	2	1	1	2	2	1	3	2	2	1	1	1	1	2	2	2	2	2	25.837	8.342	2.831	2.957
192	1	1	1	3	3	2	2	2	2	2	1	3	1	1	2	2	2	2	2	2	2	2	2	1	1	1	1	3	1	1	1	1	1	1	25.718	8.225	2.868	2.88
193	1	2	2	2	2	2	2	1	2	3	2	2	1	1	1	3	3	1	1	3	2	1	2	2	1	1	1	2	2	1	1	1	1	1	24.186	8.288	2.815	2.958
194	2	3	1	1	1	1	1	1	3	1	2	2	3	3	1	2	2	2	2	2	3	3	1	2	1	1	1	1	1	1	1	2	2	2	25.549	8.357	2.829	2.967
195	3	1	2	1	1	1	1	2	2	2	1	1	1	1	3	2	2	2	2	2	2	1	2	1	1	1	1	2	2	1	1	2	2	2	25.23	8.245	2.906	2.847
196	1	2	2	1	1	1	1	2	2	1	2	2	2	2	1	1	1	1	1	1	1	3	3	1	1	1	1	1	1	2	2	2	2	2	22.565	8.304	2.667	3.13
197	2	1	1	1	1	3	3	1	1	1	2	2	1	1	2	2	3	1	1	3	2	2	1	2	2	2	3	3	2	3	1	1	3	1	25.271	8.22	2.854	2.891
198	1	2	2	1	1	1	1	2	2	2	2	2	1	1	2	1	1	1	1	3	2	2	1	3	3	3	1	2	2	3	1	2	2	2	23.668	8.139	2.765	2.958
199	2	1	1	1	1	1	1	2	2	2	1	1	1	1	3	1	1	2	2	1	1	3	3	2	2	2	2	2	1	2	3	3	3	3	24.747	8.349	2.777	3.02
200	1	1	1	2	2	3	2	1	1	1	2	2	1	1	3	2	2	3	2	2	1	1	2	1	1	1	1	1	1	2	2	2	2	2	25.815	8.298	2.822	2.955
201	1	1	1	2	2	2	2	1	1	1	2	2	1	1	3	2	2	3	3	2	1	1	2	1	1	1	1	1	1	2	2	2	2	2	25.276	8.275	2.818	2.949
202	2	2	1	3	3	3	1	3	2	2	1	1	1	1	2	2	2	3	3	1	1	1	2	2	1	1	1	2	2	2	2	2	2	2	24.221	8.129	2.813	2.903
203	1	1	3	1	1	3	2	2	2	2	2	2	1	1	1	2	2	1	1	3	1	1	2	2	2	2	2	1	1	2	2	2	2	2	25.177	8.477	2.771	3.071
204	1	2	2	1	1	3	3	2	2	2	2	2	1	1	3	2	2	1	1	2	2	3	1	1	1	1	1	3	2	2	1	2	2	2	24.252	8.161	2.774	2.953
205	1	2	2	1	1	1	1	1	3	3	1	1	2	2	3	1	2	3	2	2	2	2	2	2	2	2	2	2	3	2	2	3	3	3	25.487	8.432	2.866	2.956
206	1	1	1	2	2	1	1	3	3	1	1	1	1	1	2	1	1	2	2	1	1	2	1	1	1	1	1	3	3	2	2	2	2	2	24.213	8.024	2.78	2.899
207	2	2	1	1	1	1	1	2	2	1	1	1	2	2	1	2	2	1	1	2	2	1	2	2	2	2	2	2	3	1	1	1	1	1	25.475	8.318	2.866	2.916
208	1	1	1	3	3	1	1	2	3	3	2	2	1	3	1	1	1	2	2	1	3	3	1	2	2	2	3	1	1	2	2	2	2	2	23.434	8.229	2.703	3.059
209	1	2	2	2	2	1	1	1	1	1	2	2	1	1	3	1	1	1	1	1	1	2	1	2	2	2	2	2	2	2	2	1	1	1	23.249	8.237	2.72	3.043
210	1	1	1	2	2	2	2	1	1	2	1	1	2	2	1	1	1	2	3	1	2	1	1	2	2	2	2	2	2	2	1	2	2	2	24.017	8.238	2.808	2.943
211	2	1	3	1	1	1	1	3	1	1	2	3	1	1	2	1	1	1	1	2	2	2	1	2	2	2	2	2	2	2	2	2	2	2	23.543	8.097	2.784	2.917
212	1	2	2	2	2	2	2	1	1	2	2	2	1	1	2	1	1	3	3	2	2	2	1	2	2	2	2	2	2	2	2	2	2	2	24.964	8.285	2.773	2.999
213	3	2	3	3	3	2	2	2	2	2	2	2	1	1	1	2	2	1	1	2	3	1	2	1	1	1	2	3	2	1	2	2	2	2	24.793	8.308	2.81	2.97
214	3	1	2	2	2	2	2	2	2	2	1	1	1	1	2	1	1	1	1	1	1	1	2	2	2	2	2	1	1	2	2	2	2	2	23.727	8.274	2.799	2.969
215	1	1	1	1	1	1	1	1	1	1	1	1	1	1	1	1	1	1	1	1	1	1	1	1	1	1	1	1	1	1	1	1	1	1	.	.	.	.
216	1	1	3	1	1	1	1	2	2	1	3	1	2	2	1	1	1	3	3	2	2	2	1	3	1	1	1	1	2	2	2	2	2	2	23.166	8.14	2.76	2.959
217	2	1	3	2	2	1	1	2	1	2	3	1	1	1	1	2	2	1	1	2	2	2	1	1	1	1	1	3	1	3	2	3	3	3	23.907	8.096	2.786	2.917
218	2	1	2	1	1	1	1	2	2	2	1	1	2	2	2	1	1	2	2	1	1	3	2	1	1	1	1	1	1	1	2	2	2	2	24.122	8.34	2.811	2.978
219	2	2	2	1	1	3	3	2	2	1	2	2	1	1	1	2	2	1	2	2	2	2	2	1	1	1	1	1	3	2	2	1	1	1	24.02	8.215	2.817	2.93
220	2	3	1	2	1	1	1	3	1	1	1	1	1	1	1	1	1	1	1	1	1	1	2	1	1	1	1	1	2	1	1	1	1	1	24.131	8.086	2.867	2.832
221	2	3	2	1	1	1	1	2	2	2	2	2	1	1	1	2	2	3	2	2	2	1	2	3	1	1	1	2	1	3	1	1	1	1	23.276	8.21	2.75	3
222	3	2	2	1	1	1	1	2	3	3	3	3	1	2	2	1	1	3	2	2	2	2	1	1	1	1	1	1	1	2	2	2	1	1	24.286	8.343	2.771	3.023
223	2	1	3	2	2	2	2	2	2	2	3	3	2	2	2	2	2	3	3	1	1	1	2	2	2	2	2	1	2	3	1	1	1	1	24.401	8.402	2.784	3.031
224	3	3	2	1	1	2	2	2	2	1	2	2	1	1	3	2	2	3	2	2	2	2	3	1	1	1	2	2	2	1	1	1	2	1	24.305	8.325	2.826	2.96
225	1	1	1	2	2	3	2	1	1	1	2	2	1	1	3	3	3	2	2	2	2	2	1	1	3	1	3	1	2	1	1	1	3	1	23.625	8.192	2.784	2.954
226	2	1	1	2	2	3	3	1	1	1	2	2	1	1	1	3	1	1	1	1	1	1	3	1	1	1	1	2	2	1	2	3	3	3	22.981	8.079	2.768	2.931
227	2	1	1	2	2	2	1	1	1	1	2	1	2	2	2	1	1	3	2	2	2	1	2	2	2	2	2	1	1	3	2	2	2	2	23.819	8.308	2.8	2.976
228	3	2	2	2	2	2	2	3	3	2	2	2	1	1	1	2	2	1	1	2	2	2	1	2	2	2	2	2	2	1	2	2	2	2	24.136	8.17	2.836	2.891
229	1	2	3	2	2	2	2	1	1	1	2	2	1	1	2	2	2	1	1	2	2	2	1	2	2	2	2	3	3	2	1	2	2	2	26.03	8.229	2.857	2.89
230	3	2	1	3	3	2	2	2	3	3	3	3	2	2	2	2	2	3	2	2	2	2	2	1	1	1	1	1	2	2	2	2	3	2	25.495	8.423	2.845	2.972
231	2	1	1	3	3	3	3	3	3	2	1	1	1	1	1	2	2	3	2	3	3	2	1	2	2	2	2	1	3	1	1	2	2	2	23.352	8.032	2.802	2.885
232	1	1	1	1	1	2	3	1	1	2	2	2	3	3	2	2	2	2	1	3	3	3	3	2	2	2	2	1	1	1	1	1	1	1	25.007	8.296	2.849	2.923
233	3	1	1	3	3	3	3	2	2	3	2	2	2	2	1	3	3	1	1	1	1	1	2	2	2	2	2	1	1	1	1	1	1	1	23.774	8.339	2.811	2.983
234	1	1	1	3	3	2	3	2	1	3	3	2	3	3	2	2	2	1	1	3	1	1	2	2	2	2	2	2	2	1	2	1	1	1	24.401	8.2	2.812	2.931
235	1	3	1	1	1	2	2	2	2	2	3	3	1	1	2	1	1	1	1	2	2	2	1	2	2	2	1	1	1	1	2	2	3	2	24.75	8.345	2.829	2.963
236	1	2	1	2	2	2	2	2	2	2	1	1	2	1	3	1	1	2	2	2	2	2	2	2	2	2	2	2	1	1	2	2	2	2	24.974	8.496	2.817	3.031
237	2	1	1	1	1	1	1	1	1	1	2	2	1	1	1	3	1	2	2	2	2	1	2	1	1	1	1	2	2	2	2	3	3	3	23.772	8.177	2.773	2.961
238	1	2	2	1	1	2	2	2	2	2	2	2	2	2	1	1	1	2	2	2	2	1	2	1	1	1	1	2	1	3	2	2	2	2	23.807	8.499	2.774	3.078
239	1	2	1	3	3	3	3	2	2	2	1	1	3	3	1	1	1	3	2	3	3	3	1	3	2	2	2	3	2	2	2	2	3	2	23.444	8.249	2.759	3.002
240	1	2	3	2	2	2	2	1	1	2	1	1	2	2	2	1	1	2	2	1	1	1	2	1	1	1	1	2	2	2	2	2	2	2	23.869	8.457	2.849	2.98
241	1	2	1	1	1	3	3	2	2	1	1	1	1	1	2	2	2	2	2	1	1	1	2	1	1	1	1	1	3	3	2	2	2	2	26.137	8.351	2.88	2.911
242	2	1	1	3	3	3	3	1	1	1	1	1	1	1	1	2	2	3	2	2	2	2	1	2	2	2	2	1	1	2	2	2	2	2	25.649	8.277	2.816	2.949
243	2	2	2	2	3	2	2	2	3	3	2	2	2	2	2	2	2	1	1	2	1	1	2	3	3	3	3	2	2	2	1	1	1	1	25.312	8.5	2.83	3.019
244	2	1	2	1	1	1	1	2	2	1	1	1	2	2	2	3	3	2	2	1	2	2	1	2	1	1	1	1	1	2	3	2	3	2	23.85	8.315	2.734	3.054
245	2	1	2	2	2	1	1	2	2	1	1	1	2	2	3	1	1	1	1	2	2	2	1	2	2	2	2	1	2	1	2	2	2	1	23.542	8.307	2.812	2.965
246	1	1	1	1	1	1	1	1	1	1	1	1	2	2	3	1	1	1	1	2	2	2	1	2	2	2	2	2	2	2	2	2	2	2	23.495	8.32	2.815	2.967
247	1	1	2	1	1	1	1	2	2	3	2	2	1	1	3	2	2	3	2	1	1	2	1	2	2	2	2	2	2	1	1	1	1	1	23.568	8.3	2.794	2.98
248	1	1	1	2	2	2	2	2	2	3	2	3	1	1	3	1	1	3	3	2	1	3	2	1	1	1	1	1	1	2	2	1	1	1	23.876	8.391	2.743	3.07
249	1	2	1	2	2	2	2	3	3	3	2	2	1	3	2	2	2	1	1	2	2	2	2	2	2	2	2	1	1	2	2	2	2	2	25.112	8.254	2.823	2.935
250	2	1	1	2	2	1	2	2	2	2	1	1	1	3	2	1	1	2	2	2	2	2	1	1	1	1	1	2	2	1	1	1	1	1	23.867	8.16	2.798	2.927
