# Supplementary material for: Fine-mapping of qTGW2, a quantitative trait locus for grain weight in rice (Oryza sativa L.)
Source: PeerJ. 2020 Mar 4;8:e8679. doi: 10.7717/peerj.8679 (PMC7060756; doi:10.7717/peerj.8679)
Supplement: Supplemental Information 2 [file peerj-08-8679-s004.xls]

## Sheet: ZH1
population: ZH1
genotype: 1=Teqing; 2=IRBB52; 3=heterozygote；0=missing
plant number	RM240	Tw31911	Tw32437	Tw35293	RM266	TGW	GL	GW	LWR
1	2	1	2	2	2	23.525	7.782	3.003	2.6
2	2	1	1	1	1	24.146	7.759	3.056	2.546
3	2	2	2	3	3	24.173	7.816	3.041	2.579
4	2	1	1	1	1	24.429	7.819	3.035	2.587
5	2	2	2	1	1	24.181	7.804	3.028	2.587
6	2	3	2	2	2	25.005	7.945	3.029	2.632
7	2	3	2	2	2	24.471	7.835	3.013	2.612
8	2	2	2	3	3	24.406	7.821	3.061	2.565
9	2	3	3	3	3	24.295	7.852	3.009	2.619
10	2	1	1	1	1	24.258	7.846	3.041	2.59
11	2	2	2	2	2	25.027	7.952	3.016	2.647
12	2	3	3	3	3	25.105	7.967	3.056	2.616
13		2	1	1	1	25.248	8.165	3.063	2.675
14		1	2	2	2	25.577	7.994	3.031	2.648
15		3	3	3	3	25.956	8.066	3.025	2.675
16		2	1	1	1	25.373	8.133	3.029	2.693
17		3	2	2	2	25.356	7.949	3.027	2.635
18		3	2	2	2	25.398	7.867	3.059	2.581
19		3	3	3	2	25.665	7.909	3.096	2.562
20		1	1	1	1	23.954	7.773	3.026	2.576
21		1	1	3	3	24.103	7.883	3.036	2.606
22		1	1	1	1	25.172	7.849	3.057	2.577
23		3	3	2	2	25.419	7.994	3.049	2.63
24		2	2	3	3	25.128	7.93	3.045	2.615
25		3	3	3	3	24.94	7.816	3.016	2.602
26		2	2	2	2	25.499	7.97	3.04	2.631
27		3	2	2	2	26.355	8.068	3.074	2.634
28		3	2	2	2	25.888	8.099	3.083	2.635
29		3	2	2	2	25.432	8.009	3.045	2.64
30		3	3	3	3	23.58	7.836	3.015	2.608
31		2	1	1	1	25.052	8.184	3.035	2.709
32		3	3	3	3	25.6	7.975	3.011	2.658
33		3	3	1	1	25.443	7.996	3.031	2.648
34		2	2	2	2	25.947	8.039	3.057	2.639
35		2	2	2	2	25.801	8.035	3.066	2.629
36		3	3	3	3	24.822	7.871	3.033	2.608
37		1	1	1	1	25.143	7.899	3.058	2.593
38		1	1	1	1	24.366	7.892	3.036	2.609
39		1	2	2	2	25.251	7.979	3.039	2.634
40		1	2	2	2	23.957	7.765	3.011	2.589
41		2	2	3	3	23.932	7.692	3.059	2.523
42		2	1	1	1	25.73	8.19	3.044	2.702
43		3	3	3	3	25.591	7.918	3.077	2.58
44		1	1	1	1	25.086	7.885	3.028	2.614
45		2	2	2	2	25.479	7.986	3.05	2.628
46		1	2	2	2	25.284	7.942	3.048	2.619
47		3	3	3	3	25.609	7.962	3.052	2.617
48		2	2	2	2	25.882	8.01	3.065	2.624
49		3	3	3	3	24.703	7.869	3.008	2.624
50		2	2	3	3	24.193	7.823	3.043	2.582
51		2	2	1	1	24.262	7.844	3.019	2.61
52		3	2	2	2	25.265	7.876	3.046	2.594
53		2	2	3	3	25.186	7.985	3.019	2.656
54		1	1	1	1	25.078	7.89	3.04	2.605
55		2	2	1	1	24.739	7.861	3.026	2.606
56		3	2	2	2	25.473	7.934	3.074	2.59
57		1	1	1	1	24.753	7.933	3.03	2.628
58		2	1	1	1	25.719	8.245	3.041	2.722
59		2	2	1	1	25.588	7.996	3.038	2.645
60		1	1	1	1	24.115	7.789	3.04	2.57
61		2	2	3	3	23.837	7.83	2.98	2.636
62		3	2	2	2	25.997	8.001	3.053	2.631
63		3	2	2	2	25.204	7.968	3.024	2.645
64		2	2	3	3	25.684	7.976	3.031	2.645
65		2	1	1	1	26.111	8.258	2.989	2.774
66		3	3	3	3	25.344	7.926	3.026	2.628
67		2	2	3	2	25.886	8.138	3.023	2.703
68		3	3	3	3	25.218	7.948	2.993	2.667
69		2	2	2	2	25.213	7.919	3.056	2.599
70		2	2	2	2	24.288	7.87	3.016	2.621
71		3	3	2	2	24.644	7.908	2.979	2.666
72		3	3	2	2	26.084	7.931	3.065	2.598
73		2	2	2	2	26.4	7.997	3.071	2.613
74		2	1	1	1	26.235	8.229	3.062	2.698
75		2	2	2	2	25.987	8.035	3.063	2.633
76		3	3	3	3	25.454	8.03	3.004	2.681
77		2	2	3	3	25.628	7.924	3.098	2.566
78		3	2	2	2	25.206	7.941	3.044	2.62
80		2	2	2	3	24.262	7.83	3.051	2.575
81		2	2	3	3	23.952	7.78	2.997	2.607
82		1	1	1	1	24.784	7.885	3.013	2.626
83		2	2	3	3	25.595	7.935	3.031	2.629
84		2	2	2	2	26.023	7.953	3.06	2.608
85		2	1	1	1	25.763	8.216	3.036	2.714
86		3	3	3	3	25.043	8.002	2.963	2.711
87		2	2	1	1	24.951	7.854	3.023	2.607
88		2	2	3	3	25.239	7.908	3.047	2.605
89		3	3	3	3	25.886	8.113	2.988	2.728
90		3	2	2	2	24.814	7.924	3.055	2.605
91		3	2	2	2	24.586	7.894	3.061	2.588
92		1	2	2	2	25.588	8.031	3.019	2.672
93		2	2	2	2	25.913	8.089	3.029	2.681
94		3	2	2	2	25.921	8.03	3.044	2.646
95		2	2	3	3	25.692	7.972	3.044	2.63
96		2	2	2	2	25.925	7.989	3.077	2.609
97		2	2	3	2	26.193	8.039	3.087	2.615
98		3	2	2	2	26.072	8.082	3.052	2.659
99		2	1	1	1	24.991	8.262	2.998	2.766
100		3	2	2	2	24.893	7.868	3.041	2.598
101		3	2	2	2	24.216	7.9	3.031	2.616
102		2	2	2	2	25.814	7.985	3.081	2.6
103		3	2	2	2	25.933	7.866	3.093	2.552
104		3	2	2	2	26.039	8.06	3.013	2.685
105		2	2	2	2	25.75	7.968	3.041	2.631
106		2	2	3	3	25.938	7.957	3.065	2.608
107		3	3	3	3	25.205	7.86	3.059	2.578
108		2	1	1	1	25.512	8.201	3.053	2.698
109		3	3	3	3	24.828	7.892	3.002	2.638
110		3	2	2	2	24.215	7.88	3.031	2.609
111		3	3	3	3	23.717	7.838	2.981	2.64
112		3	3	3	3	25.063	7.939	3.035	2.626
113		1	1	1	1	25.649	7.97	3.015	2.655
114		2	2	3	3	25.007	8.006	3.012	2.671
115		3	2	2	2	25.747	7.993	3.06	2.619
116		3	3	3	3	25.67	7.95	3.042	2.624
117		2	1	1	1	25.539	8.252	3.024	2.737
118		3	2	2	2	25.409	7.966	3.06	2.614
119		2	1	1	1	25.506	8.212	3.031	2.721
120		1	1	1	1	24.059	7.819	3.005	2.613
121		2	2	3	3	24.497	7.975	3.087	2.593
122		2	2	2	2	25.798	8.119	3.016	2.705
123		2	2	3	3	25.214	7.909	3.052	2.604
124		2	2	2	2	26.201	7.978	3.07	2.61
125		1	1	1	1	25.089	8.007	3	2.68
126		1	2	2	2	25.643	7.954	3.054	2.614
127		2	2	1	1	25.366	7.884	3.063	2.582
128		3	2	2	2	25.572	7.897	3.047	2.601
129		1	1	1	1	24.925	7.893	3.023	2.619
130		1	1	3	3	24.457	7.893	3.072	2.579
131		3	3	3	3	23.782	7.927	2.976	2.677
132		2	2	3	3	25.557	8.031	3.045	2.65
133		2	2	2	2	25.822	7.972	3.096	2.584
134		2	2	2	2	26.355	8.058	3.058	2.646
135		3	3	3	3	24.974	7.972	2.995	2.672
136		2	2	2	2	26.898	8.115	3.146	2.588
137		1	1	1	1	24.455	7.917	3.005	2.645
138		3	2	2	2	25.215	7.859	3.053	2.585
139		1	1	1	1	24.396	7.817	2.994	2.619
140		3	3	3	3	24.189	7.837	3.039	2.588
141		1	1	1	1	23.984	7.869	3.004	2.628
142		3	2	2	2	25.353	7.872	3.054	2.587
143		2	2	3	3	25.525	7.977	3.056	2.62
144		2	2	3	3	25.129	7.96	3.033	2.636
145		3	2	2	2	25.783	7.971	3.073	2.603
146		1	1	1	1	25.667	7.968	3.076	2.6
147		2	2	2	2	25.367	7.866	3.093	2.555
148		3	3	3	3	25.008	7.911	3.023	2.628
149		1	1	1	1	24.967	7.949	3.038	2.626
150		1	1	1	1	24.248	7.845	3.043	2.586
151		3	3	2	2	24.148	7.918	2.982	2.665
152		3	3	3	3	25.445	7.919	3.041	2.613
153		2	2	3	3	25.319	7.941	3.034	2.628
154		2	2	2	2	25.549	7.905	3.072	2.582
155		3	2	2	2	25.48	7.913	3.024	2.627
156		3	2	2	2	25.746	8.049	3.053	2.648
157		1	1	1	1	25.675	7.992	3.086	2.597
158		2	2	2	2	25.242	7.929	3.074	2.589
159		1	1	3	3	25.038	7.905	3.045	2.606
160		3	2	2	2	24.527	7.854	3.042	2.592
161		2	2	3	3	23.884	7.925	2.979	2.672
162		3	3	1	1	24.425	7.709	3.024	2.557
163		3	3	1	1	24.994	7.886	3.01	2.631
164		1	1	1	1	25.614	7.912	3.075	2.582
165		1	1	3	3	26.026	7.969	3.083	2.594
166		2	2	2	2	25.253	7.961	3.035	2.634
167		1	2	2	2	25.101	7.847	3.071	2.563
168		2	2	3	2	25.233	7.919	3.065	2.593
169		3	2	2	2	24.957	7.898	3.052	2.597
170		1	1	1	1	24.42	7.886	3.05	2.594
171		3	3	2	2	24.22	7.929	2.993	2.66
172		1	1	1	1	25.725	7.991	3.066	2.615
173		2	2	3	3	25.447	7.925	3.079	2.583
174		1	2	2	2	25.345	7.921	3.07	2.589
175		2	2	3	3	24.441	7.825	3.018	2.602
176		2	1	1	1	26.501	8.334	3.096	2.701
177		3	3	3	3	25.714	8.048	3.015	2.679
178		1	2	2	2	25.616	7.917	3.067	2.592
179		2	1	3	1	25.536	8.241	3.027	2.731
180		3	2	2	2	24.079	7.759	3.063	2.543
181		2	1	1	1	24.796	8.19	3.033	2.711
182		2	1	1	1	25.476	8.169	3.036	2.703
183		2	2	2	2	25.889	7.998	3.086	2.602
184		1	1	1	1	25.539	7.979	3.049	2.626
185		2	2	2	2	25.689	7.97	3.059	2.616
186		1	1	1	1	24.551	7.789	3.041	2.569
187		1	2	2	2	24.838	7.895	3.032	2.614
188		3	3	2	2	26.081	8.036	3.06	2.638
189		1	2	2	2	24.823	7.903	3.018	2.629
190		1	1	1	1	24.21	7.842	3.023	2.602
191		2	2	2	2	24.549	7.962	3.04	2.63
192		1	1	1	1	24.582	7.811	3.048	2.57
193		1	1	1	1	25.176	7.953	3.052	2.614
194		2	2	3	3	24.409	7.829	3.038	2.588
195		2	1	1	1	24.657	8.134	3.015	2.708
196		1	2	2	2	25.276	7.913	3.047	2.607
197		3	3	3	3	24.75	7.915	3.018	2.632
198		3	2	2	2	24.7	7.898	3.03	2.617
199		1	1	1	1	24.534	7.858	3.055	2.583
200		2	1	1	1	24.353	8.017	2.995	2.689
201		2	2	1	1	23.681	7.874	3.063	2.582
202		1	1	1	1	24.514	7.961	3.055	2.615
203		1	1	1	1	22.567	7.937	3.105	2.563
204		2	2	2	2	24.815	8.014	3.058	2.63
205		1	1	1	1	24.06	7.951	3.078	2.593
207		1	1	1	1	22.869	7.918	3.072	2.588

## Sheet: ZH2
population: ZH2
genotype: 1=Teqing; 2=IRBB52; 3=heterozygote; 0=missing
plant number	Tw32437	Tw35293	RM266	TGW	GL	GW	LWR
1	2	1	1	24.861	8.069	3.014	2.687
2	2	2	2	27.281	8.374	3.118	2.695
3	2	2	2	26.549	8.267	3.101	2.675
4	2	1	1	25.949	8.197	3.051	2.695
5	2	2	2	27.053	8.23	3.126	2.643
6	2	1	1	26.156	8.225	3.076	2.686
7	2	1	1	25.881	8.139	3.058	2.672
8	2	1	1	25.627	8.077	3.091	2.62
9	2	2	2	26.811	8.35	3.087	2.716
10	2	1	1	25.316	8.081	3.067	2.644
11	2	3	3	26.092	8.112	3.083	2.641
12	2	2	2	28.247	8.445	3.124	2.716
13	2	3	3	27.119	8.323	3.093	2.704
14	2	1	1	26.493	8.318	3.074	2.714
15	2	2	3	27.489	8.401	3.105	2.717
16	2	2	2	26.692	8.215	3.124	2.637
17	2	2	2	27.676	8.411	3.129	2.697
18	2	1	1	26.059	8.213	3.103	2.653
19	2	1	1	25.32	8.034	3.067	2.627
20	2	1	1	24.399	8.052	3.063	2.638
21	2	3	3	26.183	8.191	3.052	2.693
22	2	1	1	25.403	8.074	3.065	2.642
23	2	1	1	25.341	8.055	3.047	2.653
24	2	2	2	27.415	8.293	3.159	2.633
25	2	2	2	27.48	8.393	3.086	2.728
26	2	1	1	26.147	8.191	3.074	2.674
27	2	2	2	28.032	8.359	3.185	2.633
28	2	3	3	26.261	8.234	3.071	2.69
29	2	3	3	26.037	8.162	3.078	2.661
30	2	1	1	24.864	8.115	3.061	2.659
31		2	2	26.527	8.259	3.123	2.655
32		1	1	25.859	8.287	3.061	2.717
33		1	1	26.313	8.156	3.072	2.663
34		1	1	26.127	8.045	3.094	2.608
35		1	1	25.901	8.179	3.097	2.649
36		3	3	26.583	8.279	3.04	2.732
37		3	3	26.785	8.214	3.107	2.652
38		3	3	26.419	8.28	3.083	2.697
39		1	1	25.468	8.074	3.023	2.68
40		2	2	26.775	8.296	3.041	2.739
41		1	1	25.784	8.132	3.057	2.67
42		1	3	27.229	8.202	3.121	2.635
43		2	2	27.591	8.287	3.168	2.623
44		3	3	27.01	8.213	3.114	2.646
45		1	1	26.371	8.372	3.087	2.72
46		1	1	25.913	8.072	3.072	2.637
47		2	2	27.392	8.299	3.128	2.663
48		2	2	27.673	8.499	3.061	2.786
49		2	2	27.143	8.282	3.079	2.7
50		1	1	25.321	8.065	3.088	2.62
51		2	2	25.948	8.134	3.028	2.696
52		2	2	27.995	8.354	3.145	2.665
53		1	1	26.924	8.207	3.122	2.637
54		3	3	27.234	8.256	3.086	2.685
55		1	1	26.821	8.109	3.108	2.619
56		2	2	28.514	8.45	3.12	2.721
57		2	2	27.838	8.426	3.095	2.734
58		1	1	26.737	8.256	3.042	2.726
59		1	1	26.397	8.335	3.047	2.747
60		2	2	26.746	8.307	3.091	2.697
61		3	3	26.368	8.125	3.111	2.619
62		1	1	26.769	8.289	3.049	2.73
63		1	1	27.556	8.271	3.095	2.682
64		2	2	28.208	8.339	3.156	2.651
65		2	2	28.35	8.439	3.093	2.738
66		3	3	27.644	8.249	3.076	2.692
67		2	2	28.738	8.472	3.111	2.734
68		2	2	27.956	8.286	3.137	2.648
69		2	2	26.671	8.18	3.051	2.691
70		1	1	25.837	8.123	3.062	2.664
71		3	3	25.475	8.096	3.075	2.643
72		1	1	26.233	8.203	3.029	2.716
73		3	3	27.096	8.245	3.085	2.683
74		1	1	26.329	8.156	3.038	2.695
75		3	3	28.467	8.414	3.093	2.73
76		3	3	27.227	8.266	3.091	2.682
77		1	1	27.353	8.281	3.056	2.72
78		3	3	27.491	8.344	3.09	2.707
79		2	2	27.304	8.204	3.104	2.651
80		2	2	25.913	8.144	3.101	2.636
81		1	1	25.523	8.062	3.064	2.638
82		3	3	26.709	8.171	3.083	2.66
83		1	1	26.524	8.219	3.072	2.684
84		1	1	26.178	8.171	3.114	2.631
85		1	1	26.532	8.172	3.057	2.683
86		3	3	27.101	8.269	3.046	2.725
87		1	1	26.438	8.17	3.07	2.671
88		1	1	26.218	8.288	3.07	2.709
89		1	1	26.086	8.065	3.075	2.631
90		2	2	26.788	8.205	3.088	2.668
91		3	3	25.566	8.164	3.064	2.676
92		1	1	26.498	8.193	3.027	2.715
93		3	3	27.342	8.242	3.082	2.686
94		1	1	26.779	8.19	3.112	2.639
95		1	1	26.908	8.115	3.13	2.599
96		1	1	26.416	8.261	3.036	2.731
97		1	1	26.228	8.117	3.05	2.671
98		1	1	26.379	8.161	3.052	2.682
99		3	3	26.648	8.169	3.096	2.647
100		3	3	26.059	8.092	2.997	2.714
101		3	3	26.224	8.24	3.046	2.715
102		2	2	28.272	8.422	3.131	2.7
103		1	1	26.462	8.175	3.086	2.659
104		1	1	26.908	8.218	3.075	2.683
105		1	1	26.527	8.203	3.087	2.667
106		3	3	27.439	8.39	3.078	2.734
107		1	1	27.031	8.231	3.078	2.685
108		1	1	27.243	8.293	3.056	2.724
109		3	3	26.545	8.128	3.08	2.648
110		1	1	25.69	8.032	3.061	2.635
111		3	3	25.881	8.173	3.069	2.674
112		3	3	27.218	8.217	3.151	2.613
113		3	3	27.12	8.262	3.095	2.679
114		3	3	27.069	8.321	3.107	2.688
115		1	1	25.938	8.036	3.073	2.625
116		2	2	28.573	8.398	3.135	2.69
117		1	1	27.373	8.283	3.085	2.694
118		1	1	26.841	8.225	3.032	2.721
119		1	1	26.027	8.064	3.084	2.623
120		2	2	26.903	8.145	3.11	2.628
121		1	1	25.733	8.229	3.005	2.749
122		2	2	27.464	8.334	3.073	2.721
123		3	3	26.914	8.257	3.062	2.705
124		2	2	27.836	8.347	3.121	2.683
125		2	2	27.944	8.326	3.194	2.615
126		3	3	25.62	8.184	3.138	2.617
127		3	3	27.548	8.346	3.092	2.708
128		1	1	26.88	8.163	3.094	2.647
129		2	2	27.129	8.274	3.066	2.709
130		1	1	25.699	8.039	3.074	2.626
131		1	1	25.52	8.149	3.077	2.657
132		1	1	26.104	8.122	3.07	2.655
133		3	3	27.045	8.227	3.105	2.659
134		2	2	28.242	8.357	3.144	2.668
135		1	1	26.11	8.073	3.098	2.614
136		3	3	27.451	8.244	3.112	2.66
137		2	2	27.751	8.404	3.12	2.702
138		1	1	26.54	8.177	3.068	2.675
139		1	1	26.166	8.293	3.039	2.736
140		3	3	25.065	7.98	3.056	2.622
141		1	1	25.285	8.155	3.091	2.647
142		1	1	25.699	8.046	3.067	2.631
143		3	3	26.432	8.143	3.099	2.637
144		3	3	27.63	8.307	3.092	2.699
145		1	1	25.844	8.033	3.113	2.587
146		1	1	26.373	8.067	3.095	2.615
147		3	3	26.662	8.226	3.097	2.665
148		1	1	26.046	8.224	3.058	2.702
149		2	2	27.432	8.269	3.111	2.67
150		3	3	26.008	8.036	3.094	2.607
151		2	2	25.559	8.139	3.076	2.656
152		1	1	26.002	8.11	3.076	2.645
153		2	2	26.669	8.228	3.105	2.659
154		1	1	26.314	8.197	3.073	2.676
155		2	2	28.101	8.36	3.136	2.678
156		1	1	26.521	8.228	3.06	2.699
157		1	1	26.331	8.144	3.059	2.67
158		3	3	26.644	8.135	3.101	2.631
159		1	1	26.265	8.166	3.083	2.658
160		1	1	25.378	8.049	3.022	2.674
162		1	1	30.729	8.794	3.243	2.722
163		1	1	26.147	8.108	3.092	2.632
164		3	3	25.966	8.183	3.087	2.659
165		1	1	25.732	8.095	3.092	2.627
166		3	3	25.8	8.136	3.093	2.638
167		2	2	27.11	8.309	3.089	2.699
168		1	1	25.624	8.214	3.026	2.724
169		2	2	26.929	8.244	3.139	2.633
170		2	2	26.516	8.138	3.141	2.599
171		1	1	24.461	8.014	3.027	2.658
172		1	1	26.253	8.154	3.073	2.663
173		2	2	27.14	8.24	3.128	2.642
174		3	3	25.727	8.104	3.064	2.654
175		2	2	26.953	8.251	3.129	2.645
176		1	1	26.01	8.143	3.046	2.683
177		2	2	27.025	8.207	3.124	2.636
178		2	2	27.007	8.211	3.114	2.645
179		1	1	24.528	7.986	3.039	2.638
180		1	1	25.51	8.12	3.083	2.641
181		1	1	24.616	7.982	3.043	2.633
182		1	1	26.391	8.187	3.061	2.683
183		2	2	26.849	8.219	3.104	2.656
184		1	1	26.045	8.129	3.098	2.633
185		1	1	26.254	8.146	3.103	2.633
186		1	1	25.849	8.057	3.086	2.623
187		1	1	26.036	8.086	3.053	2.658
188		1	1	25.885	8.203	3.064	2.686
189		2	2	26.251	8.088	3.112	2.612
190		1	1	25.524	8.087	3.091	2.624
191		2	2	26.78	8.103	3.121	2.606
192		1	1	26.73	8.132	3.108	2.627
193		3	3	26.767	8.181	3.092	2.654
194		3	3	27.397	8.237	3.138	2.634
195		1	1	26.842	8.253	3.087	2.683
196		2	2	27.864	8.374	3.123	2.69
197		3	3	27.086	8.294	3.089	2.695
198		2	2	27.531	8.381	3.137	2.681
199		1	1	26.544	8.22	3.055	2.698
200		3	3	26.434	8.138	3.114	2.622
201		3	3	26.014	8.001	3.083	2.607
202		1	1	25.178	7.995	3.054	2.626
203		1	1	26.924	8.18	3.111	2.638
204		1	1	26.019	8.129	3.08	2.646
205		1	1	26.272	8.091	3.119	2.602
206		3	3	27.771	8.242	3.13	2.641
207		2	2	26.714	8.133	3.161	2.581
208		1	1	26.129	8.204	3.087	2.668
209		2	2	27.115	8.237	3.15	2.623
210		1	1	26.142	8.118	3.086	2.64
211		3	3	25.502	8.011	3.071	2.617
212		1	1	26.158	8.158	3.038	2.696
213		3	3	27.37	8.296	3.143	2.647
214		1	1	25.986	8.117	3.086	2.64
215		3	3	26.553	8.065	3.142	2.574
216		3	3	27.69	8.292	3.153	2.638
217		3	3	26.613	8.169	3.129	2.619
218		1	1	26.624	8.273	3.061	2.712
219		1	1	25.786	8.216	3.042	2.711
220		1	1	26.007	8.045	3.095	2.608
221		3	3	25.722	8.104	3.058	2.66
222		2	2	26.735	8.173	3.115	2.633
223		3	3	26.938	8.154	3.12	2.622
224		2	2	27.667	8.359	3.105	2.705
225		1	1	26.493	8.173	3.08	2.66
226		1	1	26.48	8.219	3.032	2.721
227		2	2	26.468	8.395	2.948	2.857
228		1	1	26.784	8.224	3.064	2.695
229		1	1	26.112	8.251	3.03	2.73
230		2	2	26.083	8.15	3.133	2.611
231		2	2	25.645	8.076	3.113	2.603
232		2	2	27.14	8.213	3.096	2.666
233		1	1	25.509	8.036	3.069	2.626
234		2	2	26.965	8.219	3.149	2.62
235		3	3	26.297	8.148	3.087	2.649
236		1	1	26.041	8.079	3.087	2.626
237		3	3	26.498	8.169	3.079	2.663
238		1	1	25.948	8.081	3.069	2.646
239		3	3	26.465	8.156	3.086	2.652
240		1	1	25.408	8.09	3.008	2.704

## Sheet: ZH3
population: ZH3
genotype: 1=Teqing; 2=IRBB52; 3=heterozygote; 0=missing
plant number	Tw32437	Tw35293	RM266	TGW	GL	GW	LWR
1	1	3	3	25.247	8.194	3.054	2.693
2	1	1	1	24.935	8.127	3.034	2.688
3	1	1	1	25.298	8.234	3.032	2.724
4	1	1	1	25.547	8.247	3.057	2.71
5	1	2	2	26.095	8.381	3.107	2.706
6	1	2	2	26.015	8.386	3.055	2.755
7	1	1	1	25.705	8.258	3.059	2.71
8	1	2	2	26.125	8.352	3.055	2.742
9	1	3	3	25.848	8.299	3.004	2.772
10	1	1	1	24.036	8.167	3.005	2.727
11	1	2	2	26.067	8.375	3.084	2.725
12	1	2	2	27.047	8.378	3.094	2.716
13	1	2	2	27.8	8.528	3.12	2.741
14	1	2	2	26.021	8.35	3.043	2.753
15	1	1	1	26.495	8.318	3.085	2.704
17	1	2	2	27.268	8.465	3.093	2.746
18	1	1	1	26.286	8.297	3.033	2.744
19	1	3	3	26.294	8.321	3.012	2.772
20	1	2	2	25.356	8.32	3.038	2.748
21	1	2	2	25.794	8.321	3.083	2.71
22	1	3	3	26.32	8.334	3.048	2.745
23	1	2	2	27.267	8.473	3.061	2.775
24	1	3	3	26.992	8.367	3.086	2.72
25	1	1	1	25.839	8.253	3.037	2.726
26	1	1	1	26.429	8.313	3.049	2.738
27	1	3	3	26.777	8.392	3.053	2.757
28	1	1	1	25.511	8.236	3.018	2.739
29	1	1	1	26.525	8.303	3.079	2.706
30	1	2	2	25.703	8.317	3.05	2.737
31		3	3	25.827	8.338	3.102	2.696
32		1	1	25.659	8.222	3.003	2.747
33		1	1	26.348	8.329	3.01	2.776
34		3	3	26.163	8.158	3.06	2.674
35		3	3	26.235	8.394	3.033	2.777
36		3	3	27.014	8.394	3.07	2.742
37		3	3	26.791	8.298	3.068	2.713
38		2	2	27.197	8.439	3.049	2.778
39		2	2	27.303	8.409	3.117	2.704
40		2	2	25.389	8.247	3.03	2.734
41		1	1	24.868	8.163	3.026	2.709
42		1	1	25.469	8.236	3.024	2.731
43		3	3	26.387	8.283	3.061	2.715
44		2	2	27.066	8.406	3.074	2.744
45		1	1	25.977	8.258	3.016	2.746
46		3	3	26.503	8.323	3.063	2.726
47		1	1	25.352	8.335	3.042	2.749
48		2	2	26.562	8.416	3.086	2.735
49		3	3	26.651	8.425	3.068	2.754
50		2	2	25.637	8.303	3.032	2.749
51		2	2	25.187	8.295	3.049	2.731
52		2	2	27.045	8.517	3.066	2.785
53		2	2	26.488	8.351	3.092	2.707
54		2	2	27.375	8.446	3.107	2.727
55		3	3	26.453	8.421	3.023	2.794
56		2	2	26.986	8.494	3.038	2.806
57		3	3	26.681	8.373	3.089	2.719
58		2	2	26.854	8.459	3.059	2.774
59		3	3	26.443	8.417	3.042	2.778
60		3	3	24.421	8.191	3.036	2.707
61		3	3	25.499	8.256	3.032	2.732
62		3	3	25.08	8.215	2.978	2.767
63		2	2	27.016	8.379	3.049	2.756
64		2	2	27.606	8.494	3.129	2.723
65		2	2	27.142	8.417	3.101	2.722
66		2	2	27.451	8.495	3.047	2.795
67		2	2	26.549	8.359	3.085	2.718
68		2	2	26.812	8.471	3.061	2.777
69		1	1	26.25	8.332	3.016	2.781
70		1	1	24.291	8.171	2.997	2.736
71		3	3	26.133	8.34	3.108	2.728
72		2	2	26.547	8.333	3.056	2.733
73		3	3	27.278	8.237	3.126	2.642
74		3	3	26.664	8.421	3.072	2.748
75		2	2	27.623	8.45	3.115	2.722
76		1	1	26.113	8.297	3.058	2.721
77		3	3	26.895	8.438	3.068	2.76
78		1	1	26.818	8.41	3.034	2.78
79		1	1	26.013	8.287	3.05	2.727
80		2	2	25.841	8.345	3.04	2.752
81		2	2	26.004	8.356	3.073	2.728
82		1	3	26.67	8.362	3.059	2.742
83		2	2	27.463	8.494	3.083	2.764
84		2	2	27.059	8.417	3.029	2.787
85		3	3	27.312	8.423	3.065	2.755
86		2	2	28.031	8.471	3.107	2.736
87		3	3	27.081	8.473	3.076	2.762
88		1	1	25.212	8.275	3.018	2.751
89		1	1	26.083	8.287	3.042	2.732
90		1	1	25.125	8.246	3.026	2.733
91		1	1	24.581	8.181	3.012	2.724
92		2	2	27.245	8.412	3.088	2.732
93		2	2	26.811	8.361	3.067	2.734
94		3	3	26.636	8.292	3.056	2.721
95		2	2	27.464	8.406	3.051	2.765
96		3	3	26.081	8.345	3.086	2.711
98		1	1	25.819	8.339	3.003	2.787
99		3	3	26.815	8.404	3.05	2.763
100		3	3	25.532	8.24	3.045	2.715
101		1	1	24.991	8.206	3.002	2.743
102		2	2	26.534	8.338	3.048	2.743
103		2	2	27.491	8.43	3.106	2.722
104		3	3	27.289	8.439	3.064	2.762
105		2	2	27.28	8.4	3.118	2.702
106		2	2	26.928	8.423	3.058	2.761
107		2	2	26.995	8.42	3.107	2.72
108		3	3	26.667	8.399	3.057	2.756
109		1	1	25.515	8.277	3.056	2.717
110		3	3	24.942	8.244	3.028	2.731
111		3	3	25.441	8.204	3.077	2.676
112		3	3	26.077	8.309	3.061	2.721
114		2	2	26.91	8.381	3.067	2.741
115		2	2	26.132	8.295	3.066	2.713
116		2	2	26.785	8.406	3.063	2.753
117		2	2	26.829	8.383	3.093	2.717
118		2	2	26.771	8.435	3.07	2.755
119		1	1	25.841	8.34	3.057	2.736
120		2	2	25.873	8.366	3.043	2.759
121		2	2	25.773	8.294	3.059	2.72
123		3	3	26.013	8.289	3.066	2.712
124		2	2	26.812	8.407	3.087	2.731
125		2	2	26.898	8.326	3.096	2.697
126		3	3	26.698	8.351	3.059	2.737
127		3	3	26.687	8.367	3.048	2.752
128		1	1	24.871	8.125	3.024	2.695
129		3	3	26.148	8.385	3.077	2.734
130		1	1	24.771	8.184	3	2.736
131		3	3	25.712	8.228	3.076	2.687
132		1	1	26.205	8.259	3.057	2.71
133		1	1	25.252	8.22	2.985	2.762
134		3	3	27.374	8.377	3.115	2.696
135		1	1	26.328	8.297	3.041	2.737
136		2	2	26.792	8.264	3.074	2.697
137		1	1	25.774	8.289	2.987	2.786
138		3	3	25.766	8.376	3.026	2.776
139		1	1	26.052	8.293	3.043	2.737
140		3	3	25.385	8.178	3.037	2.701
141		3	3	25.355	8.21	3.049	2.702
142		1	1	26.552	8.296	3.04	2.739
143		2	2	26.511	8.286	3.064	2.713
144		2	2	26.74	8.291	3.083	2.697
145		3	3	26.305	8.216	3.028	2.722
146		1	1	26.201	8.288	3.021	2.753
147		2	2	27.065	8.427	3.061	2.762
148		2	2	26.374	8.331	3.07	2.721
149		1	1	25.997	8.174	3.05	2.688
150		1	1	24.691	8.216	2.98	2.767
151		3	3	25.344	8.211	3.032	2.717
152		3	3	26.372	8.309	3.058	2.725
153		1	1	25.887	8.23	3.024	2.732
154		3	3	25.732	8.315	3.066	2.721
155		2	2	26.63	8.278	3.069	2.704
156		3	3	26.271	8.337	3.015	2.773
157		3	3	25.26	8.292	3.001	2.772
158		1	1	26.072	8.284	3.039	2.734
159		2	2	25.481	8.291	3.139	2.648
160		3	1	24.807	8.229	3.012	2.741
161		2	2	25.661	8.264	3.062	2.708
162		3	3	25.996	8.265	3.022	2.745
163		2	2	26.815	8.392	3.051	2.758
164		3	3	27.308	8.458	3.05	2.783
165		2	2	26.776	8.367	3.061	2.744
166		3	3	26.691	8.376	3.027	2.775
167		1	1	25.699	8.167	3.052	2.685
168		3	3	25.529	8.246	3.041	2.721
169		3	3	26.582	8.386	3.067	2.741
170		1	1	24.756	8.218	3.001	2.748
171		2	2	25.631	8.26	3.037	2.728
173		2	2	26.752	8.405	3.089	2.729
174		1	1	26.444	8.283	3.038	2.735
175		2	2	27.458	8.452	3.079	2.753
176		1	1	26.416	8.351	3.045	2.751
177		2	2	27.316	8.422	3.126	2.701
178		2	2	26.938	8.408	3.062	2.753
179		2	2	26.84	8.398	3.062	2.754
180		3	3	24.05	8.222	3.024	2.729
181		2	2	25.519	8.273	3.025	2.747
182		2	2	26.254	8.298	3.039	2.739
183		2	2	26.872	8.373	3.07	2.736
184		3	3	26.334	8.259	3.051	2.715
186		3	3	26.518	8.31	3.04	2.741
187		1	1	26.346	8.312	3.074	2.712
188		3	3	25.736	8.226	3.049	2.706
189		1	1	25.87	8.203	3.028	2.719
190		2	2	25.517	8.283	3.03	2.744
191		2	2	25.548	8.289	3.058	2.72
192		3	3	25.951	8.31	3.032	2.749
193		3	3	26.455	8.353	3.062	2.737
194		3	3	25.498	8.329	3.014	2.774
195		2	2	26.829	8.418	3.072	2.747
196		3	3	26.308	8.322	3.063	2.726
197		3	3	26.303	8.29	3.075	2.706
198		2	2	26.91	8.414	3.077	2.744
199		2	2	26.015	8.295	3.067	2.714
200		3	3	24.716	8.283	3.004	2.766
201		3	3	25.154	8.235	3.027	2.729
202		2	2	26.127	8.311	3.06	2.724
203		3	3	26.416	8.36	3.112	2.694
204		2	2	26.789	8.446	3.074	2.756
205		2	2	27.142	8.389	3.092	2.722
206		1	1	26.804	8.315	3.078	2.71
207		3	3	26.91	8.345	3.086	2.712
208		3	3	26.752	8.374	3.059	2.747
209		2	2	27.305	8.417	3.091	2.732
210		2	2	25.512	8.274	3.037	2.733
211		2	2	26.001	8.382	3.093	2.719
212		1	1	25.726	8.243	3.065	2.7
213		3	3	26.453	8.318	3.071	2.717
214		3	2	27.198	8.385	3.092	2.719
215		1	1	26.29	8.274	3.067	2.705
216		3	3	27.168	8.4	3.068	2.747
217		1	1	26.118	8.319	3.044	2.742
218		2	2	26.829	8.395	3.072	2.742
219		1	1	25.811	8.242	3.028	2.729
220		2	2	25.219	8.273	2.986	2.781
221		3	3	25.456	8.258	3.082	2.688
222		2	2	26.071	8.368	3.012	2.787
223		3	3	26.702	8.368	3.083	2.724
224		1	1	26.832	8.432	3.066	2.759
225		3	3	25.486	8.156	3.014	2.716
226		2	3	27.448	8.733	2.9	.
227		1	1	26.383	8.368	3.041	2.76
228		3	3	26.326	8.351	3.048	2.75
229		3	2	26.897	8.413	3.065	2.754
230		1	1	24.093	8.142	2.964	2.757
231		3	3	24.455	8.044	3.002	2.689
232		2	2	25.695	8.244	3.052	2.71
233		1	1	25.122	8.19	3.017	2.725
234		3	3	26.152	8.274	3.092	2.685
235		2	2	27.337	8.432	3.118	2.712
236		2	2	26.177	8.388	3.064	2.746
237		1	1	25.341	8.233	3.002	2.751
238		1	1	25.993	8.236	3.055	2.704
239		2	2	26.891	8.468	3.103	2.738
240		1	1	24.535	8.139	3.025	2.698
